# Supplementary material for: Fluid balance versus weighing: A comparison in ICU patients: A single center observational study
Source: PLoS One. 2024 Apr 26;19(4):e0299474. doi: 10.1371/journal.pone.0299474 (PMC11051658; doi:10.1371/journal.pone.0299474)
Supplement: S1 Data — (XLSX) [file pone.0299474.s002.xlsx]

## Sheet: Blad1
ID	Length of stay, days	Age at time of admission, years	APACHE IV - Score	Gender	Reason of admission
1	6.776	70	73	Female	Emergency surgery
2	1.008	60	50	Male	Emergency surgery
3	7.897	17	NA	Male	Medical
4	1.137	56	44	Male	Emergency surgery
5	7.347	51	NA	Female	Medical
6	5.985	79	137	Male	Medical
7	16.547	49	NA	Female	Emergency surgery
8	38.899	57	94	Male	Medical
9	26.604	68	94	Male	Emergency surgery
10	2.172	68	50	Male	Medical
11	0.924	47	42	Male	Medical
12	6.584	58	77	Female	Medical
13	5.601	55	68	Male	Medical
14	4.967	61	60	Female	Medical
15	1.158	45	78	Female	Emergency surgery
16	0.73	66	55	Male	Emergency surgery
17	2.699	54	44	Female	Emergency surgery
18	2.875	73	169	Male	Medical
19	14.405	70	79	Male	Emergency surgery
20	15.955	22	72	Male	Emergency surgery
21	7.858	51	63	Male	Medical
22	17.015	50	73	Female	Emergency surgery
23	7.835	55	76	Male	Medical
24	6.992	68	58	Female	Medical
25	9.415	25	52	Male	Medical
26	2.687	60	54	Male	Emergency surgery
27	1.838	61	74	Female	Planned surgery
28	14.861	58	86	Female	Medical
29	7.069	36	70	Female	Medical
30	19.601	36	70	Female	Medical
31	10.757	59	81	Male	Medical
32	18.604	79	58	Female	Medical
33	1.88	72	89	Male	Medical
34	10.679	53	80	Male	Medical
35	5.187	64	75	Male	Medical
36	24.346	32	54	Male	Medical
37	3.997	67	77	Female	Medical
38	2.731	53	44	Male	Medical
39	5.228	16	117	Male	Medical
40	12.795	70	44	Male	Medical
41	12.344	60	45	Male	Emergency surgery
42	1.706	75	38	Female	Medical
43	44.576	72	93	Female	Planned surgery
44	4.882	63	49	Female	Planned surgery
45	4.226	54	52	Male	Emergency surgery
46	2.696	67	73	Male	Emergency surgery
47	2.908	67	73	Male	Medical
48	3.712	15	NA	Male	Emergency surgery
49	1.314	68	75	Male	Planned surgery
50	9.961	38	107	Male	Medical
51	11.159	61	128	Male	Emergency surgery
52	7.06	50	141	Female	Medical
53	16.461	75	45	Female	Medical
54	3.442	52	70	Male	Emergency surgery
55	3.543	20	55	Male	Medical
56	7.772	37	29	Female	Medical
57	7.842	56	120	Female	Medical
58	2.828	62	63	Male	Medical
59	39.526	60	105	Male	Emergency surgery
60	7.492	30	86	Male	Medical
61	3.71	59	66	Male	Medical
62	3.396	38	71	Male	Medical
63	1.528	54	NA	Female	Emergency surgery
64	1.076	80	75	Male	Medical
65	0.883	66	38	Male	Planned surgery
66	13.259	51	57	Male	Emergency surgery
67	7.982	45	68	Male	Emergency surgery
68	2.243	85	105	Female	Medical
69	5.155	75	57	Male	Medical
70	12.89	75	100	Male	Emergency surgery
71	4.021	52	61	Male	Medical
72	0.764	66	127	Male	Medical
73	3.879	23	56	Male	Medical
74	31.781	74	68	Female	Planned surgery
75	11.087	65	112	Female	Planned surgery
76	20.961	59	70	Male	Medical
77	9.905	22	55	Male	Medical
78	2.357	76	43	Male	Medical
79	20.824	60	NA	Female	Emergency surgery
80	5.867	57	85	Male	Medical
81	13.223	35	68	Female	Medical
82	4.254	44	NA	Female	Emergency surgery
83	15.909	77	98	Male	Medical
84	10.022	59	53	Male	Medical
85	24.8	66	89	Male	Medical
86	4.108	51	NA	Male	Emergency surgery
87	5.062	27	90	Female	Medical
88	6.743	26	51	Male	Emergency surgery
89	2.595	67	30	Female	Medical
90	14.88	18	51	Male	Medical
91	11.757	25	119	Female	Medical
92	2.024	47	31	Male	Medical
93	1.873	71	53	Male	Planned surgery
94	0.864	75	62	Male	Emergency surgery
95	10.685	61	64	Male	Planned surgery
96	3.89	74	90	Male	Planned surgery
97	18.669	48	115	Male	Medical
98	4.67	76	77	Female	Medical
99	6.847	68	56	Female	Planned surgery
100	13.973	71	150	Male	Medical
101	2.413	18	33	Male	Medical
102	2.269	69	72	Male	Medical
103	3.829	64	81	Male	Medical
104	2.81	64	61	Male	Emergency surgery
105	2.102	32	66	Male	Medical
106	4.058	29	63	Male	Medical
107	1.016	54	34	Male	Medical
108	1.921	29	29	Female	Medical
109	7.178	69	104	Male	Emergency surgery
110	13.306	32	48	Female	Emergency surgery
111	1.64	72	89	Male	Emergency surgery
112	8.283	30	NA	Female	Emergency surgery
113	1.406	68	67	Male	Medical
114	10.677	68	67	Male	Medical
115	1.626	69	51	Male	Medical
116	1.11	76	52	Male	Planned surgery
117	1.491	49	162	Male	Medical
118	2.258	86	110	Male	Medical
119	1.624	29	29	Male	Emergency surgery
120	0.528	88	52	Female	Emergency surgery
121	0.235	69	107	Male	Medical
122	6.482	77	98	Male	Medical
123	7.543	73	168	Male	Medical
124	2.956	74	90	Female	Medical
125	17.743	59	NA	Male	Emergency surgery
126	25.077	63	127	Male	Medical
127	1.595	23	47	Male	Emergency surgery
128	4.843	43	54	Male	Medical
129	4.187	73	82	Male	Emergency surgery
130	9.914	53	78	Male	Medical
131	2.732	64	81	Male	Emergency surgery
132	1.061	50	67	Male	Emergency surgery
133	1.588	73	49	Male	Emergency surgery
134	11.742	69	77	Male	Planned surgery
135	0.223	76	70	Male	Medical
136	9.613	55	70	Female	Medical
137	3.464	31	46	Female	Medical
138	27.281	46	126	Male	Medical
139	13.955	66	44	Female	Medical
140	1.905	63	101	Female	Medical
141	3.926	55	80	Male	Medical
142	30.191	62	34	Male	Medical
143	20.617	65	106	Male	Medical
144	23.051	57	94	Male	Medical
145	1.532	59	103	Male	Medical
146	2.701	73	70	Female	Medical
147	15.726	66	43	Female	Emergency surgery
148	1.949	52	56	Male	Medical
149	2.932	31	44	Female	Medical
150	4.511	68	79	Female	Medical
151	3.271	71	117	Male	Emergency surgery
152	16.233	71	117	Male	Medical
153	24.759	58	NA	Female	Emergency surgery
154	2.053	74	67	Female	Planned surgery
155	3.998	58	76	Female	Medical
156	9.812	73	43	Male	Medical
157	1.183	73	43	Male	Medical
158	20.88	45	64	Male	Medical
159	1.431	33	41	Male	Medical
160	1.819	46	24	Female	Planned surgery
161	4.853	75	101	Female	Medical
162	5.605	54	37	Male	Emergency surgery
163	1.902	67	85	Male	Emergency surgery
164	3.797	55	45	Female	Emergency surgery
165	1.034	58	43	Male	Medical
166	6.839	62	126	Female	Medical
167	11.77	61	61	Male	Emergency surgery
168	15.285	60	65	Female	Medical
169	6.163	44	111	Female	Emergency surgery
170	7.391	36	NA	Male	Planned surgery
171	8.58	70	93	Male	Emergency surgery
172	1.965	47	38	Male	Emergency surgery
173	2.374	70	116	Male	Medical
174	12.151	21	31	Male	Medical
175	3.973	68	52	Female	Medical
176	4.452	64	NA	Female	Emergency surgery
177	8.346	34	55	Female	Medical
178	8.092	57	89	Male	Medical
179	3.005	53	61	Male	Medical
180	1.724	58	32	Female	Medical
181	1.002	57	60	Male	Planned surgery
182	1.319	84	120	Female	Medical
183	4.517	64	59	Male	Emergency surgery
184	0.681	57	24	Male	Planned surgery
185	4.89	67	85	Female	Emergency surgery
186	2.67	52	69	Male	Medical
187	7.333	24	70	Female	Medical
			*NA = not applicable
